# Supplementary material for: Therapeutic Potential of Cajanus cajan (L.) Millsp. Leaf Extract in Modulating Gut Microbiota and Immune Response for the Treatment of Inflammatory Bowel Disease
Source: Pharmaceuticals (Basel). 2025 Jan 9;18(1):67. doi: 10.3390/ph18010067 (PMC11769518; doi:10.3390/ph18010067)
Supplement: Supplementary file 1 [file pharmaceuticals-18-00067-s001.zip]

Archive with 1 entries (1 files):
- pharmaceuticals-3390828-supplementary.pdf
